# Supplementary material for: Nomograms Combining PHI and PI-RADS in Detecting Prostate Cancer: A Multicenter Prospective Study
Source: J Clin Med. 2023 Jan 1;12(1):339. doi: 10.3390/jcm12010339 (PMC9821430; doi:10.3390/jcm12010339)
Supplement: Supplementary file 1 [file jcm-12-00339-s001.zip]

Archive with 1 entries (1 files):
- jcm-2116186-supplementary.pdf
